# Supplementary material for: Isopropyl Amino Acid Esters Ionic Liquids as Vehicles for Non-Steroidal Anti-Inflammatory Drugs in Potential Topical Drug Delivery Systems with Antimicrobial Activity
Source: Int J Mol Sci. 2022 Nov 10;23(22):13863. doi: 10.3390/ijms232213863 (PMC9693575; doi:10.3390/ijms232213863)
Supplement: Supplementary file 1 [file ijms-23-13863-s001.zip]

Archive with 1 entries (1 files):
- ijms-2001903-supplementary.pdf
